# Supplementary material for: Organic matter lability modifies the vertical structure of methane-related microbial communities in lake sediments
Source: Microbiol Spectr. 2023 Sep 12;11(5):e01955-23. doi: 10.1128/spectrum.01955-23 (PMC10581051; doi:10.1128/spectrum.01955-23)
Supplement: Datasets — Contains all datasets except for 16S rRNA gene sequence data, which has been stored in NCBI´s SRA database. [file spectrum.01955-23-s0002.xlsx]

## Sheet: Dataset1_DO and T_profiles
Pääjärvi August 2017
Station 1
Depth (m)	Temp (oC)	DO (mg/L)
0	18	8.94
2	17.4	8.55
4	17.2	8.36
6	17	8.42
8	16.1	7.89
10	13.5	7.75
12	10	8.45
14	8.6	8.51
16
Station 2
Depth (m)	Temp (oC)	DO (mg/L)
0	18.5	8.93
2	17.7	8.67
4	17.4	8.45
6	17	8.17
8	16.6	8.03
10	13.2	7.83
12	11.5	8.09
14	10	8.52
16	9.1	8.79
18	7.4	9.51
20	6.5	9.93
22	6.5	9.63
24
Station 3
Depth (m)	Temp (oC)	DO (mg/L)
0	18.4	8.93
2	17.9	8.78
4	17.7	8.72
6	17.5	8.4
8	16.5	8.01
10	13.5	7.75
12	11.6	7.88
14	10	8.48
16	8.4	9.15
18	7.3	9.6
20	6.9	9.78
22	6.4	9.96
24	6	10.16
26	6	10.18
28	5.8	10.2
30	5.7	10.15
32	5.6	10.13
34	5.6	10.09
36	5.5	10.08
38	5.5	10.04
40	5.4	9.87
42	5.4	9.77
44	5.4	8.96
46
Station 4
Depth (m)	Temp (oC)	DO (mg/L)
0	17.8	8.88
5	17.9	8.75
10	17	8.15
15	9.9	8.55
20	7.5	9.54
25	6.9	9.74
30	6.2	10
35	5.9	10
40	5.8	9.98
45	5.6	9.91
50	5.5	9.77
55	5.5	9.64
60
Station 5
Depth (m)	Temp (oC)	DO (mg/L)
0	18	8.95
5	17.5	8.46
10	15.3	7.7
15	10.1	8.46
20	7.9	9.32
25	6.5	9.84
30	6.2	9.97
35	5.8	10.01
40	5.6	9.96
45	5.5	9.88
50	5.4	9.73
55	5.4	9.62
60	5.4	9.52
65	5.3	9.46
70	5.3	9.38
75	5.3	9.28
80

## Sheet: Dataset2_CH4_DIC
	Depth (cm)	umol/L CH4 in sample	umol/L CO2 in sample
Station 1	-1	0.295265	242.606
	3.5	44.8668	694.053
	5.5	77.188	755.727
	7.5	110.479	762.996
	9.5	114.608	697.752
	11.5	176.877	885.103
Station 2	-1	0.278565	225.372
	1.5	0.279574	213.68
	3.5	3.64733	310.478
	5.5	34.2424	673.112
	7.5	66.4256	775.696
	9.5	66.1744	643.842
	11.5	95.0561	684.586
Station 3	-1	0.552887	193.533
	1.5	2.10612	268.408
	3.5	11.5292	349.158
	5.5	46.0549	411.121
	7.5	152.389	658.191
	9.5	205.58	724.362
	11.5	214.882	754.754
Station 4	-1	8.27442	215.935
	1.5	28.7623	463.344
	3.5	60.9697	504.902
	5.5	134.727	653.371
	7.5	137.202	538.882
	9.5	182.65	647.748
	11.5	166.778	585.904
Station 5	-1	1.70274	187.652
	2.5	157.952	652.514
	4.5	251.333	805.842
	6.5	303.497	781.335
	8.5	355.611	871.274
	10.5	416.261	886.382

## Sheet: Dataset3_S_Fe
	Depth (cm)	Fe umol/L	S umol/L
Station 1	-2.5	0	149.454
	2.5	497.558	49.933
	4.5	563.474	34.6915
	6.5	557.742	33.8797
	8.5	500.934	40.8216
	10.5	481.202	43.7607
Station 2	-2.5	0	154.774
	0.5	0	143.293
	2.5	33.7807	133.352
	4.5	337.265	104.511
	6.5	601.025	30.003
	8.5	656.432	27.7078
	10.5	697.296	28.5615
Station 3	-2.5	8.17612	150.854
	0.5	38.34	115.431
	2.5	86.4435	122.431
	4.5	306.211	74.4279
	6.5	535.875	26.5602
	8.5	602.591	26.7422
	10.5	610.945	26.5602
Station 4	-2.5	11.9435	148.333
	0.5	62.4331	126.491
	2.5	378.796	86.7042
	4.5	513.51	74.0499
	6.5	705.164	40.0798
	8.5	759.794	43.2988
	10.5	736.664	47.8896
Station 5	-2.5	6.65012	148.333
	1.5	787.688	46.6999
	3.5	810.874	45.1323
	5.5	895.397	42.669
	7.5	906.516	44.9224
	9.5	769.263	52.9982
	11.5	926.12	47.3997

## Sheet: Dataset4_acetate_lactate
Station	depth cm	substance	umol/L
1	-2.5	lactate	5.34859
1	2.5	lactate	14.43
1	4.5	Lactate	0
1	6.5	Lactate	5.2707
1	8.5	Lactate	0
1	10.5	Lactate	6.9843
1	-2.5	Acetate	15.636
1	2.5	Acetate	13.6158
1	4.5	Acetate	10.3961
1	6.5	Acetate	14.405
1	8.5	Acetate	16.4568
1	10.5	Acetate	0
2	0.5	Acetate	0
2	2.5	Acetate	0
2	4.5	Acetate	0
2	6.5	Acetate	11.9429
2	8.5	Acetate	14.6259
2	10.5	Acetate	17.0565
3	-2.5	Acetate	11.1537
3	0.5	Acetate	15.5571
3	2.5	Acetate	0
3	4.5	Acetate	14.6102
3	6.5	Acetate	16.1411
3	8.5	Acetate	0
3	10.5	Acetate	14.0578
4	-2.5	Acetate	15.7307
4	0.5	Acetate	14.91
4	2.5	Acetate	15.5414
4	4.5	Acetate	16.6619
4	6.5	Acetate	16.4252
4	8.5	Acetate	13.5211
4	10.5	Acetate	15.0521
5	-2.5	Acetate	10.9643
5	1.5	Acetate	15.5098
5	3.5	Acetate	13.8526
5	5.5	Acetate	13.7263
5	7.5	Acetate	14.0262
5	9.5	Acetate	14.9574
5	11.5	Acetate	18.1297

## Sheet: Dataset5_methanotrophs
					% of prokaryotic 16S rRNA gene reads
min depth cm	max depth cm	mean depth cm	Station	sample	Methylococcales	Methylacidiphilaceae	Candidatus_Methanoperedens	Candidatus_Methylomirabilis	TOTAL Methanotrophs
0	1	0.5	1	41	1.015	0.0607706	0.0142229	0.424101	1.51409
1	2	1.5	1	42	0.713732	0.0206879	0.0788725	0.434445	1.24774
2	3	2.5	1	43	0.495216	0.00905094	0.106025	0.266356	0.876649
3	4	3.5	1	44	0.470649	0.00905094	0.0530127	0.153866	0.686579
4	5	4.5	1	45	0.528834	0.00387898	0.0594776	0.222395	0.814585
5	6	5.5	1	46	0.214637	0.00129299	0.193949	0.285751	0.69563
6	7	6.5	1	47	0.159038	0.00646496	0.585725	0.337471	1.0887
7	8	7.5	1	48	0.0905094	0.00646496	0.139643	0.284458	0.521076
8	9	8.5	1	49	0.128006	0.00129299	0.310318	0.267649	0.707267
9	10	9.5	1	50	0.0930954	0.00258598	0.135764	0.36721	0.598655
0	1	0.5	2	1	0.56633	0.0271528	0.00775795	0.941298	1.54254
1	2	1.5	2	2	0.433152	0.0271528	0.0155159	0.778381	1.2542
2	3	2.5	2	3	0.170675	0.00387898	0.0206879	0.362038	0.55728
3	4	3.5	2	4	0.126713	0.00646496	0.0349108	0.209465	0.377554
4	5	4.5	2	5	0.100853	0.00129299	0.0142229	0.174554	0.290923
5	6	5.5	2	6	0.0711146	0.00387898	0.00775795	0.252133	0.334885
6	7	6.5	2	7	0.0607706	0.00129299	0.0866305	0.38014	0.528834
7	8	7.5	2	8	0.0362038	0.00129299	0.162917	0.334885	0.535299
8	9	8.5	2	9	0.0918024	0	0.362038	0.471942	0.925782
9	10	9.5	2	10	0.0258598	0	0.248254	0.0930954	0.36721
0	1	0.5	3	11	0.0918024	0.0129299	0	3.23507	3.3398
1	2	1.5	3	12	0.0555987	0.0103439	0.0323248	0.813292	0.911559
2	3	2.5	3	13	0.0646496	0.00517197	0.0491337	0.306439	0.425394
3	4	3.5	3	14	0.0426687	0	0.0258598	0.469356	0.537885
4	5	4.5	3	15	0.0374968	0.00258598	0.0245668	0.195242	0.259891
5	6	5.5	3	16	0.0698216	0.00258598	0.0142229	0.175847	0.262477
6	7	6.5	3	17	0.0310318	0.00129299	0.00387898	0.267649	0.303853
7	8	7.5	3	18	0.0142229	0.00387898	0.0103439	0.0866305	0.115076
9	10	9.5	3	20	0.0245668	0	0.0788725	0.0504267	0.153866
0	1	0.5	4	21	1.04215	0.0478407	0.0181019	1.33566	2.44375
1	2	1.5	4	22	0.209465	0.00905094	0.0543057	0.629687	0.902508
2	3	2.5	4	23	0.192656	0.0129299	0.0633566	0.407292	0.676235
3	4	3.5	4	24	0.205586	0.00129299	0.0116369	0.171968	0.390484
4	5	4.5	4	25	0.214637	0.00646496	0.00646496	0.0749935	0.30256
5	6	5.5	4	26	0.152573	0.00258598	0.0193949	0.0258598	0.200414
6	7	6.5	4	27	0.117662	0.00517197	0.0478407	0.0426687	0.213344
7	8	7.5	4	28	0.0879235	0.00129299	0.00517197	0.0478407	0.142229
8	9	8.5	4	29	0.0491337	0.00646496	0.00517197	0.0426687	0.103439
9	10	9.5	4	30	0.0374968	0.00129299	0.00258598	0.0400828	0.0814585
0	1	0.5	5	31	0.658133	0.00517197	0.0258598	0.146108	0.835273
1	2	1.5	5	32	0.490044	0.00517197	0.00258598	0.0439617	0.541764
2	3	2.5	5	33	0.11249	0.00905094	0.00517197	0.0181019	0.144815
3	4	3.5	5	34	0.0530127	0.0116369	0.0181019	0.0181019	0.100853
4	5	4.5	5	35	0.0336178	0.00646496	0.0568916	0.0517197	0.148694
5	6	5.5	5	36	0.113783	0.00905094	0.0568916	0.0245668	0.204293
6	7	6.5	5	37	0.0349108	0.00387898	0.0258598	0.0129299	0.0775795
7	8	7.5	5	38	0.0620636	0.00517197	0.00775795	0.0193949	0.0943884
8	9	8.5	5	39	0.0581846	0.00905094	0.0181019	0.0206879	0.106025
9	10	9.5	5	40	0.106025	0	0.0116369	0.0103439	0.128006

## Sheet: Dataset6_methanogens
						% of prokaryotic 16S rRNA gene reads
min depth cm	max depth cm	mean depth cm	Station	sample		Methanobacteriaceae	Methanocellales	Methanomicrobiales	Methanosaetaceae	Methanosarcinaceae	Methanomassiliicoccales	Total Methanogens
0	1	0.5	1	41		0.00258598	0	0.00129299	0.00258598	0	0.00387898	0.0103439
1	2	1.5	1	42		0.00258598	0	0.0103439	0	0	0.00517197	0.0181019
2	3	2.5	1	43		0	0	0.00258598	0.00258598	0.00129299	0.0349108	0.0413757
3	4	3.5	1	44		0.00387898	0.00129299	0.00646496	0.00258598	0.00258598	0.0517197	0.0685286
4	5	4.5	1	45		0.00646496	0.00387898	0.0193949	0.00775795	0.00129299	0.0685286	0.107318
5	6	5.5	1	46		0.00258598	0.00775795	0.0930954	0.00905094	0	0.306439	0.418929
6	7	6.5	1	47		0.00129299	0.00775795	0.108611	0.00646496	0	0.982674	1.1068
7	8	7.5	1	48		0	0.00646496	0.236618	0.0232739	0	0.720197	0.986553
8	9	8.5	1	49		0	0.00905094	0.487458	0.0413757	0.00129299	0.509439	1.04862
9	10	9.5	1	50		0.00517197	0.0103439	0.469356	0.0426687	0.00258598	0.277993	0.80812
0	1	0.5	2	1		0	0	0.00258598	0.00387898	0	0	0.00646496
1	2	1.5	2	2		0.00129299	0	0	0.00129299	0	0.00646496	0.00905094
2	3	2.5	2	3		0	0	0.00387898	0.00129299	0	0.0168089	0.0219809
3	4	3.5	2	4		0.00129299	0	0.00517197	0	0	0.0439617	0.0504267
4	5	4.5	2	5		0.00129299	0	0.00258598	0.00129299	0	0.102146	0.107318
5	6	5.5	2	6		0	0.00129299	0.0116369	0.00387898	0	0.332299	0.349108
6	7	6.5	2	7		0	0.00258598	0.00517197	0.00129299	0	0.262477	0.271528
7	8	7.5	2	8		0	0.00258598	0	0	0	0.351694	0.35428
8	9	8.5	2	9		0	0	0.00387898	0.00129299	0.00258598	0.464184	0.471942
9	10	9.5	2	10		0.00129299	0.00258598	0.0297388	0.00129299	0.00387898	1.76623	1.80502
0	1	0.5	3	11		0.00258598	0	0	0	0	0.00129299	0.00387898
1	2	1.5	3	12		0.00258598	0	0.00258598	0.00129299	0	0.00129299	0.00775795
2	3	2.5	3	13		0	0	0.00129299	0	0	0.00129299	0.00258598
3	4	3.5	3	14		0	0	0.00646496	0.00258598	0	0.00258598	0.0116369
4	5	4.5	3	15		0	0.00129299	0	0	0	0.0181019	0.0193949
5	6	5.5	3	16		0.00129299	0	0.00258598	0	0.00129299	0.261184	0.266356
6	7	6.5	3	17		0.00129299	0	0	0	0	0.271528	0.272821
7	8	7.5	3	18		0.00129299	0	0	0	0	0.24179	0.243082
9	10	9.5	3	20		0.00258598	0.00129299	0	0	0	0.515904	0.519783
0	1	0.5	4	21		0.00258598	0	0.00129299	0	0.00129299	0.00129299	0.00646496
1	2	1.5	4	22		0	0	0.0103439	0	0	0.00517197	0.0155159
2	3	2.5	4	23		0.00129299	0	0.00387898	0	0	0	0.00517197
3	4	3.5	4	24		0.00387898	0	0.0142229	0.00129299	0.00129299	0.00387898	0.0245668
4	5	4.5	4	25		0.00258598	0	0.0439617	0.0103439	0	0.0362038	0.0930954
5	6	5.5	4	26		0.00775795	0	0.963279	0.21593	0.00646496	1.61495	2.80838
6	7	6.5	4	27		0.00129299	0.00258598	0.372382	0.153866	0.00129299	0.0310318	0.562452
7	8	7.5	4	28		0.00129299	0.00646496	0.369796	0.0982674	0.00258598	0.16421	0.642617
8	9	8.5	4	29		0.00775795	0.00387898	0.680114	0.106025	0.00258598	0.258598	1.05896
9	10	9.5	4	30		0.00129299	0.00387898	0.892164	0.170675	0.00387898	0.727954	1.79984
0	1	0.5	5	31		0	0	0.629687	0.0918024	0	0.6827	1.40419
1	2	1.5	5	32		0.00387898	0.00387898	0.774502	0.196535	0.00129299	0.806827	1.78691
2	3	2.5	5	33		0.00258598	0.00387898	1.00724	0.201707	0.00258598	1.13783	2.35583
3	4	3.5	5	34		0.00905094	0.00775795	1.36669	0.360745	0.0258598	0.526248	2.29635
4	5	4.5	5	35		0	0.00517197	0.720197	0.224981	0.00258598	0.63098	1.58392
5	6	5.5	5	36		0.00258598	0.00387898	0.764158	0.0749935	0.00129299	1.00336	1.85027
6	7	6.5	5	37		0.00258598	0.00646496	0.915438	0.0969744	0.00129299	0.809413	1.85544
7	8	7.5	5	38		0.00387898	0.00775795	0.802948	0.0607706	0	1.07189	1.96018
8	9	8.5	5	39		0.00129299	0.00646496	1.3835	0.0892164	0.00129299	1.0706	2.55883
9	10	9.5	5	40		0.00517197	0.00775795	1.5309	0.0620636	0	1.66408	3.27386

## Sheet: Dataset7_correlation_data
St	C:N(0-1cm)	C:N(0-2cm)	CH4 flux (umol/m2/d)	Total Methanotrophs 0-3cm (aver) %	Total Methanotrophs 0-3cm (max) %	Candidatus Methanoperedens 0-3cm (aver) %	Candidatus Methanoperedens 0-3cm (max) %	Candidatus Methylomirabilis 0-3cm (aver) %	Candidatus Methylomirabilis 0-3cm (max) %	Methylococcales 0-3cm (aver) %	Methylococcales 0-3cm (max) %	Total Methanogens 0-10cm (aver) %	Total Methanogens 0-10cm (max) %	Total methanotrophs 0-3cm/methanogens 0-10cm (aver) - ratio	Total methanotrophs 0-3cm/methanogens 0-10cm (max) - ratio	Ca. Methylomirabilis 0-3cm/Methanogens 0-10cm (aver) - ratio	Ca. Methylomirabilis 0-3cm/Methanogens 0-10cm (max) - ratio	Methylococcales 0-3cm/Methanogens 0-10cm (aver) - ratio	Methylococcales 0-3cm/Methanogens 0-10cm (max) - ratio	Total Methanogens 4-10cm (aver) %	Total Methanogens 4-10cm (max) %	Total methanotrophs 0-3cm/methanogens 4-10cm (aver) - ratio	Total methanotrophs 0-3cm/methanogens 4-10cm (max) - ratio	Ca. Methylomirabilis 0-3cm/Methanogens 4-10cm (aver) - ratio	Ca. Methylomirabilis 0-3cm/Methanogens 4-10cm (max) - ratio	Methylococcales 0-3cm/Methanogens 4-10cm (aver) - ratio	Methylococcales 0-3cm/Methanogens 4-10cm (max) - ratio	Ca. Methylomirabilis 0-3cm/Methylococcales 0-3cm (aver) - ratio	Ca. Methylomirabilis 0-3cm/Methylococcales 0-3cm (max) - ratio		Total methanogens except Methanomassiliicoccales(4-10 cm) (aver) %	Total Methanogens except Methanomassiliicoccales (0-10 cm) (aver) %	Total methanogens except Methanomassiliicoccales(4-10cm) (max) %	Total methanogens except Methanomassiliicoccales (0-10 cm) (max) %	Total methanotrophs 0-3cm/methanogens except Methanomassiliicoccales 4-10cm (aver) - ratio	Total methanotrophs 0-3cm/methanogens except Methanomassiliicoccales 4-10cm (max) - ratio	Ca. Methylomirabilis 0-3cm/Methanogens except Methanomassiliicoccales 4-10cm (aver) - ratio	Ca. Methylomirabilis 0-3cm/Methanogens except Methanomassiliicoccales 4-10cm (max) - ratio	Methylococcales 0-3cm/Methanogens except Methanomassiliicoccales 4-10cm (aver) - ratio	Methylococcales 0-3cm/Methanogens except Methanomassiliicoccales 4-10cm (max) - ratio	Total methanotrophs 0-3cm/methanogens except Methanomassiliicoccales 0-10cm (aver) - ratio	Total methanotrophs 0-3cm/methanogens except Methanomassiliicoccales 0-10cm (max) - ratio	Ca. Methylomirabilis 0-3cm/Methanogens except Methanomassiliicoccales 0-10cm (aver) - ratio	Ca. Methylomirabilis 0-3cm/Methanogens except Methanomassiliicoccales 0-10cm (max) - ratio	Methylococcales 0-3cm/Methanogens except Methanomassiliicoccales 0-10cm (aver) - ratio	Methylococcales 0-3cm/Methanogens except Methanomassiliicoccales 0-10cm (max) - ratio
st3	14.7391	14.7273	280.638	1.55892	3.3398	0.0271528	0.0491337	1.4516	3.23507	0.0706836	0.0918024	0.1497	0.519783	10.4136	6.42537	9.69674	6.22388	0.472169	0.176617	0.264288	0.519783	5.89856	6.42537	5.4925	6.22388	0.267449	0.176617	20.5366	35.2394		0.00258598	0.00359164	0.00517197	0.00905094	602.833	645.75	561.333	625.5	27.3333	17.75	434.04	369	404.16	357.429	19.68	10.1429
st2	13.4029	13.7767	99.4624	1.11801	1.54254	0.0146539	0.0206879	0.693906	0.941298	0.390053	0.56633	0.344712	1.80502	3.24331	0.854585	2.013	0.52149	1.13153	0.313754	0.559866	1.80502	1.99692	0.854585	1.23941	0.52149	0.69669	0.313754	1.77901	1.6621		0.0133609	0.0100853	0.0387898	0.0387898	83.6774	39.7667	51.9355	24.2667	29.1935	14.6	110.855	39.7667	68.8034	24.2667	38.6752	14.6
st4	12.8993	13.38	1148.23	1.34083	2.44375	0.0452547	0.0633566	0.79088	1.33566	0.481424	1.04215	0.701707	2.80838	1.91082	0.870166	1.12708	0.475599	0.686076	0.371087	1.16089	2.80838	1.155	0.870166	0.68127	0.475599	0.414702	0.371087	1.64279	1.28164		0.688734	0.417378	1.19343	1.19343	1.94681	2.04767	1.14831	1.11918	0.698999	0.873239	3.21252	2.04767	1.89488	1.11918	1.15345	0.873239
st1	12.7805	13.2456	1262.56	1.21283	1.51409	0.0663736	0.106025	0.374968	0.434445	0.741315	1.015	0.461469	1.1068	2.62819	1.36799	0.812553	0.392523	1.60643	0.917056	0.746056	1.1068	1.62565	1.36799	0.5026	0.392523	0.993645	0.917056	0.505814	0.428025		0.268511	0.165374	0.539178	0.539178	4.51685	2.80815	1.39647	0.805755	2.76083	1.88249	7.33385	2.80815	2.2674	0.805755	4.48267	1.88249
st5	12.5423	12.5028	4324.83	0.507284	0.835273	0.0112059	0.0258598	0.0693906	0.146108	0.420222	0.658133	2.09258	3.27386	0.24242	0.255134	0.0331603	0.0446288	0.200816	0.201027	2.18042	3.27386	0.232655	0.255134	0.0318245	0.0446288	0.192726	0.201027	0.165128	0.222004		1.13094	1.14753	1.6059	1.77011	0.448552	0.520129	0.0613567	0.0909823	0.37157	0.409823	0.442066	0.471877	0.0604695	0.082542	0.366197	0.371804

## Sheet: Dataset8_CN_data
Station	Layer Mid-depth (cm)	N %	C %	C/N - ratio
1	0.5	0.38061	4.8644	12.7805
1	1.5	0.34205	4.6897	13.7106
1	2.5	0.35589	4.4479	12.498
1	3.5	0.33765	4.1484	12.2861
1	4.5	0.39599	4.9902	12.6018
1	5.5	0.34899	4.364	12.5047
1	6.5	0.34969	4.3699	12.4965
1	7.5	0.22917	3.2058	13.9887
1	8.5	0.26859	3.8267	14.2474
1	9.5	0.33013	4.4623	13.5168
2	0.5	0.33809	4.5314	13.4029
2	1.5	0.32638	4.6184	14.1504
2	2.5	0.32626	4.219	12.9314
2	3.5	0.33053	4.2135	12.7477
2	4.5	0.35006	4.1583	11.8788
2	5.5	0.25668	3.2819	12.786
2	6.5	0.27079	3.5285	13.0304
2	7.5	0.18617	2.7728	14.8939
2	8.5	0.14809	2.5318	17.0964
2	9.5	0.34207	4.6809	13.684
3	0.5	0.32217	4.7485	14.7391
3	1.5	0.32877	4.838	14.7155
3	2.5	0.32109	4.4775	13.9447
3	3.5	0.31872	4.4853	14.0729
3	4.5	0.31678	4.5944	14.5034
3	5.5	0.28853	4.0627	14.0807
3	6.5	0.19912	3.0225	15.1793
3	7.5
3	8.5	0.17417	2.7563	15.8253
3	9.5	0.17386	2.8682	16.4972
4	0.5	0.35333	4.5577	12.8993
4	1.5	0.35375	4.9032	13.8606
4	2.5	0.34855	4.7512	13.6313
4	3.5	0.34568	4.6126	13.3436
4	4.5	0.35847	4.7454	13.2379
4	5.5	0.38378	4.7665	12.4199
4	6.5	0.37329	4.6076	12.3432
4	7.5	0.23534	3.3388	14.1871
4	8.5
4	9.5	0.29942	3.8236	12.77
5	0.5	0.39857	4.999	12.5423
5	1.5	0.40413	5.0368	12.4633
5	2.5
5	3.5	0.36792	5.3819	14.6279
5	4.5	0.14422	2.3723	16.4492
5	5.5	0.11994	2.0769	17.3162
5	6.5	0.40326	5.6198	13.9359
5	7.5	0.38648	5.4774	14.1725
5	8.5	0.3447	4.8646	14.1126
5	9.5	0.32453	4.4219	13.6256

## Sheet: Dataset9_Shannon_div_index
mean_depth cm	Station	shannon div index
0.5	1	7.03374
1.5	1	7.08775
2.5	1	7.10665
3.5	1	6.96878
4.5	1	6.98605
5.5	1	6.93084
6.5	1	6.79444
7.5	1	6.97689
8.5	1	7.12033
9.5	1	7.04925
0.5	2	6.92208
1.5	2	7.10687
2.5	2	7.04448
3.5	2	6.94767
4.5	2	6.78708
5.5	2	6.7463
6.5	2	6.68706
7.5	2	6.61172
8.5	2	6.65138
9.5	2	6.45937
0.5	3	6.79673
1.5	3	6.94667
2.5	3	6.81838
3.5	3	6.73847
4.5	3	6.65502
5.5	3	6.75486
6.5	3	6.74057
7.5	3	6.40505
9.5	3	6.55569
0.5	4	6.97759
1.5	4	7.09842
2.5	4	6.99382
3.5	4	6.92604
4.5	4	6.9331
5.5	4	6.87192
6.5	4	6.96592
7.5	4	6.93804
8.5	4	6.8902
9.5	4	6.66666
0.5	5	7.1828
1.5	5	7.10979
2.5	5	7.05862
3.5	5	6.90054
4.5	5	6.76363
5.5	5	6.85832
6.5	5	7.09933
7.5	5	6.98757
8.5	5	6.99634
9.5	5	6.95658
